# Supplementary material for: Expression of Selected Pharmacologically Relevant Transporters in Murine Non-Parenchymal Liver Cells Compared to Hepatocytes
Source: Int J Mol Sci. 2025 Nov 17;26(22):11116. doi: 10.3390/ijms262211116 (PMC12652808; doi:10.3390/ijms262211116)
Supplement: Supplementary file 1 [file ijms-26-11116-s001.zip]

Archive with 1 entries (1 files):
- ijms-3937365-supplementary.pdf
